# Supplementary material for: A DNA Regulatory Element Haplotype at Zinc Finger Genes Is Associated with Host Resilience to Small Ruminant Lentivirus in Two Sheep Populations
Source: Animals (Basel). 2021 Jun 26;11(7):1907. doi: 10.3390/ani11071907 (PMC8300134; doi:10.3390/ani11071907)
Supplement: Supplementary file 1 [file animals-11-01907-s001.zip]

Archive with 1 entries (1 files):
- animals-1213484-SI.pdf
